# Supplementary material for: Reduced steroid activation of elephant shark GR and MR after inserting four amino acids from the DNA-binding domain of lamprey corticoid receptor-1
Source: PLoS One. 2023 Aug 23;18(8):e0290159. doi: 10.1371/journal.pone.0290159 (PMC10446182; doi:10.1371/journal.pone.0290159)
Supplement: S1 Data — (XLSX) [file pone.0290159.s001.xlsx]

## Sheet: Figure 2 (GR)
Figure 2A, 2F		steroid: Cortisol
	MMTV-luc						TAT3-luc
fold activation value	GR-wt			GR-DBD-TRQG			GR-wt			GR-DBD-TRQG
conc. [nM]	I	II	III	I	II	III	I	II	III	I	II	III
0.001	1.01361	1.18197	1.0932	1.05167	1.01092	0.951449	0.924751	0.950454	0.975872	1.05859	0.999523	1.1188
0.01	0.996597	0.911075	0.998538	0.964807	1.04221	1.1513	1.04641	0.999329	0.956857	0.95261	1.03384	0.875523
0.03	0.924288	0.926307	0.950292	1.08386	0.849709	0.981935	1.05004	1.09645	1.07176	1.00688	0.982194	1.09086
0.1	1.06593	0.981062	0.958333	0.898914	1.0968	0.914942	0.978803	0.953756	0.995502	0.981909	0.984426	0.914823
0.3	1.04211	1.16138	0.948465	0.983152	1.03348	1.2962	0.934151	0.878327	0.873244	0.951347	0.883314	0.860896
1	1.74947	1.71429	1.57749	1.60464	1.56696	2.03914	0.934018	0.896605	1.04095	0.815763	1.0731	0.967995
3	11.3875	11.8975	10.1626	7.24635	10.5968	11.6319	2.73885	2.494	2.62363	2.11623	2.14827	2.20728
10	116.242	109.67	92.5143	78.0588	83.4203	99.5371	11.8003	13.0729	13.8613	10.3623	10.6896	10.6595
30	259.319	272.935	227.612	157.682	157.043	156.049	24.3697	25.7604	28.0572	25.3739	26.4759	25.1564
100	404.756	368.012	325.12	192.303	192.617	195.681	39.5768	34.9315	34.9889	36.1332	38.6428	35.8667
300	455.729	396.552	369.455	207.834	209.212	212.528	41.351	38.9927	41.4535	39.1355	42.0402	41.176
1000	448.182	414.047	396.728	189.479	198.718	186.003	40.4766	40.6151	39.2387	38.9931	44.0753	39.9899
Figure 2B, 2G		steroid: 11-deoxycorticosterone
	MMTV-luc						TAT3-luc
fold activation value	GR-wt			GR-DBD-TRQG			GR-wt			GR-DBD-TRQG
conc. [nM]	I	II	III	I	II	III	I	II	III	I	II	III
0.001	0.914807	1.12478	0.902721	1.04097	0.9591	0.939589	1.01346	1.06286	0.982436	1.08854	1.02085	0.977182
0.01	1.03989	0.979204	0.972206	1.0502	1.08129	1.05982	1.05548	0.937461	1.06392	0.987775	1.01454	0.990175
0.03	1.04462	0.896019	1.12449	0.908829	0.960123	1.00059	0.931069	0.999678	0.953651	0.923674	0.964614	1.03264
0.1	1.18729	0.884135	1.04806	0.960185	0.944785	0.964223	0.824799	0.828796	0.825004	0.778948	0.912435	0.87495
0.3	1.13387	1.07903	1.25304	1.06982	1.15286	1.13431	0.832569	0.810176	0.84643	0.771522	0.927309	0.95723
1	3.67072	3.56328	4.03127	3.15407	3.23364	3.27566	0.923514	0.876581	0.85121	0.745812	0.968717	0.888887
3	31.1995	31.1884	36.055	22.3174	25.5982	25.2258	2.65573	2.53886	2.38408	1.94917	1.87374	1.89987
10	99.8627	102.134	114.812	68.9862	69.2623	74.0006	7.37799	7.33278	7.21524	4.30266	4.37946	3.74731
30	175.095	161.836	175.355	101.924	104.28	115.167	11.346	8.61168	9.67108	6.75466	6.77204	6.95212
100	212.618	205.159	226.389	116.678	116.721	120.882	12.8934	12.5766	11.9541	7.90439	8.14025	7.92919
300	225.137	227.033	247.157	111.557	125.585	132.197	13.5596	13.1427	13.5612	8.03869	8.85559	9.35456
1000	242.575	212.922	229.854	116.421	128.699	125.311	14.2346	13.3912	13.2872	9.07429	9.17313	9.79822
Figure 2C, 2H		steroid: Corticosterone
	MMTV-luc						TAT3-luc
fold activation value	GR-wt			GR-DBD-TRQG			GR-wt			GR-DBD-TRQG
conc. [nM]	I	II	III	I	II	III	I	II	III	I	II	III
0.001	0.990779	0.968095	0.933333	0.947577	1.07785	0.935694	1.04396	0.99338	1.00412	1.03035	0.931878	1.04687
0.01	0.97541	0.990884	0.948387	0.993076	0.967095	0.927307	0.941865	1.00565	1.12033	0.94936	1.13696	0.976071
0.03	1.03381	1.04193	1.1172	1.05935	0.955859	1.137	1.01418	1.00097	0.875551	1.02029	0.931158	0.977063
0.1	1.25	1.25706	1.36452	1.1454	1.16372	1.19105	0.966321	0.906967	1.1197	0.984154	0.964431	1.01623
0.3	1.75102	2.34275	2.7871	1.54797	2.20706	2.21528	1.30457	1.19131	1.37792	1.15379	1.03024	1.24702
1	7.86783	17.3737	22.9516	8.99308	10.2263	20.4604	4.57694	4.30962	4.79536	2.85812	2.21785	3.4164
3	119.568	168.408	162.534	99.002	112.397	99.6626	8.67215	12.1526	13.2866	12.6784	11.9232	11.3973
10	437.88	400.996	450.248	262.6	202.807	207.499	24.6246	24.0815	27.9283	22.6212	22.3269	27.1858
30	552.763	415.353	576.335	303.796	239.2	222.31	31.2181	29.2202	25.2798	23.2208	26.9011	28.957
100	626.286	506.483	600.562	289.988	218.858	212.014	33.1742	28.5817	35.6238	27.1113	25.7918	33.3141
300	624.449	536.123	612.017	328.32	196.22	235.628	34.6809	30.9881	33.891	28.5508	28.6708	34.1273
1000	609.632	516.503	591.126	307.516	214.612	239.356	32.4605	28.7291	35.5474	27.7369	27.548	31.4071
Figure 2D, 2I		steroid: 11-deoxycortisol
	MMTV-luc						TAT3-luc
fold activation value	GR-wt			GR-DBD-TRQG			GR-wt			GR-DBD-TRQG
conc. [nM]	I	II	III	I	II	III	I	II	III	I	II	III
0.001	0.879058	0.990091	1.04259	0.90549	1.09765	0.963375	1.06095	1.10978	1.07543	0.807499	1.03761	0.953488
0.01	1.03032	1.01944	1.03214	1.14281	0.975069	0.912029	1.09988	1.04032	1.16389	0.812722	1.33215	0.967754
0.03	1.06029	0.995427	0.907192	0.891939	0.920014	1.1939	1.03364	1.08528	1.17027	0.930395	1.1136	1.11756
0.1	1.05387	0.983613	1.07151	1.07297	1.0367	0.951167	0.980931	1.0437	1.15727	0.734939	1.06781	1.12617
0.3	0.977167	1.0122	0.946967	0.986796	0.970568	0.979892	0.924699	1.08069	1.07602	0.987281	0.959718	1.05366
1	0.850874	1.07431	0.996786	1.14315	0.931094	1.02585	1.11861	0.94028	1.03411	1.15694	1.09587	0.997696
3	0.875847	0.974085	0.937324	1.03753	1.22022	1.18564	1.13492	1.01242	1.00362	1.06397	1.04555	0.981367
10	1.12094	1.1452	1.04379	1.33982	1.24238	1.01508	0.898311	0.943774	0.956163	0.911332	0.968054	1.04833
30	2.56011	2.65168	2.91724	2.26546	1.9588	1.84273	0.923464	1.02284	0.930094	0.880458	0.930796	0.918954
100	16.3354	18.2275	19.0478	9.92912	8.79536	7.03914	1.25611	1.6209	1.57482	1.1721	1.21663	1.42286
300	42.9647	44.6528	45.4014	19.3857	20.9543	19.2158	1.98846	2.59189	2.58556	1.6106	1.76808	1.75115
1000	69.9062	66.2363	72.368	29.1574	33.2015	31.4287	2.71041	3.28023	3.22637	1.96427	2.13248	2.21091
Figure 2E, 2J		steroid: Aldosterone
	MMTV-luc						TAT3-luc
fold activation value	GR-wt			GR-DBD-TRQG			GR-wt			GR-DBD-TRQG
conc. [nM]	I	II	III	I	II	III	I	II	III	I	II	III
0.001	1.06762	1.14367	0.910161	0.978017	1.04614	1.09897	0.978272	0.900671	1.03122	1.06266	1.12379	0.950707
0.01	0.91005	0.989738	1.0031	1.11578	0.938816	0.856228	0.924862	1.01913	1.08028	1.05635	0.92083	0.964842
0.03	1.00372	0.971494	1.12949	1.01026	0.924774	1.08321	0.976702	1.0161	0.922952	0.932075	0.930612	1.16416
0.1	1.01861	0.895667	0.957249	0.895945	1.08927	0.961595	1.12016	1.06409	0.965547	0.94893	1.02478	0.920289
0.3	1.59429	1.36431	1.33643	1.33903	1.53511	1.42885	1.15903	1.06864	0.990596	1.11755	1.05473	1.12992
1	7.55955	7.36602	7.72986	6.02882	7.04564	5.67848	2.4859	2.61662	2.28288	1.83221	1.68156	1.74162
3	57.482	52.8084	56.3389	45.554	44.3215	37.7898	10.0024	10.3009	9.83016	7.11387	7.6643	6.6859
10	206.959	186.628	202.219	116.726	130.448	118.106	23.2609	22.7784	22.2616	20.9624	19.2765	20.149
30	380.051	324.127	361.048	165.329	164.623	160.701	33.3135	34.4417	34.1119	31.0742	29.7897	27.3117
100	458.708	412.782	432.004	176.6	184.977	181.718	41.0249	38.6125	40.4439	34.7132	31.3605	36.3915
300	509.607	450.718	461.09	189.598	195.581	196.12	42.4422	43.7228	42.7476	36.7014	37.8952	39.4577
1000	489.888	451.117	477.381	157.317	175.493	191.829	43.653	44.5979	42.9603	38.5486	36.8691	38.5693

## Sheet: Figure 3 (MR)
Figure 3A, 3G		steroid: Cortisol
	MMTV-luc						TAT3-luc
fold activation value	MR-wt			MR-DBD-TRQG			MR-wt			MR-DBD-TRQG
conc. [nM]	I	II	III	I	II	III	I	II	III	I	II	III
0.001	1.31518	1.37232	1.48985	1.00982	1.32342	1.31336	1.08317	1.09307	1.12037	1.10592	1.14554	1.14995
0.01	1.56696	1.78752	1.76699	1.15018	1.77027	1.41257	1.32107	1.78594	1.50926	1.4225	1.05895	1.15305
0.03	2.93482	3.6462	2.62842	1.43368	2.18198	2.20138	2.85585	3.2787	3.10957	1.84261	1.44601	2.09772
0.1	8.33393	9.03996	8.84554	3.1993	5.35135	4.71218	6.24798	9.70114	7.37037	3.60323	3.19927	3.85109
0.3	14.5089	15.1647	13.5763	5.4807	8.80991	6.84872	11.1124	12.8506	11.8879	6.21424	6.29525	6.90848
1	17.4089	25.6248	17.2613	7.90316	11.0577	10.7623	15.1638	16.9157	17.4789	9.35368	7.88576	8.60238
3	20.2161	24.1842	20.7811	9.74105	15.2153	10.7318	16.5373	19.3738	18.0504	11.4357	8.64319	9.97001
10	22.3643	27.7534	25.2374	9.19298	14.5775	15.22	17.496	21.1003	21.2577	13.7086	9.4434	10.9566
30	24.1625	29.2339	24.8826	9.90526	14.7748	15.2593	25.9657	26.4623	22.4532	17.9832	12.2822	12.8868
100	26.7893	31.9464	32.0018	12.4323	17.8018	15.9106	30.5862	31.8671	30.5257	20.1107	15.5389	18.273
300	28.0714	32.2982	31.7793	13.073	19.6856	15.8084	32.7777	31.0372	33.321	23.4004	18.5796	20.8614
1000	29.7205	35.9425	30.534	11.8274	16.3477	16.4037	35.3543	33.819	30.9506	23.7068	18.8247	22.4855
Figure 3B, 3H		steroid: 11-deoxycorticosterone
	MMTV-luc						TAT3-luc
fold activation value	MR-wt			MR-DBD-TRQG			MR-wt			MR-DBD-TRQG
conc. [nM]	I	II	III	I	II	III	I	II	III	I	II	III
0.0001	1.01104	0.972171	0.940715	1.02427	0.936687	0.924162	0.879902	0.971683	0.954191	0.972973	1.00181	1.01586
0.001	0.988956	1.02783	1.05929	0.975732	1.06331	1.07496	1.11961	1.02832	1.04581	1.02645	0.997585	0.984135
0.003	1.90763	1.62245	1.57629	1.30962	1.35212	1.39242	1.60049	1.64289	1.66216	1.49684	1.36232	1.23337
0.01	5.07028	5.79777	4.00087	3.09456	3.03469	2.86949	3.33873	3.86576	4.46382	2.7326	2.3285	2.30399
0.03	11.0341	9.97588	10.0541	4.51632	5.38682	5.51146	8.54657	9.42842	8.49818	4.93445	4.70833	4.76561
0.1	16.2339	14.8275	14.4734	8.02343	7.58196	7.26896	11.8642	13.6193	13.6174	7.35193	7.27838	6.47851
0.3	18.4157	17.4861	17.1099	8.3841	9.0477	7.597	14.7304	17.699	14.5279	8.3571	11.3285	7.3173
1	18.7098	19.0288	15.8108	9.01841	9.9098	8.306	16.7417	15.5191	15.1202	8.47844	8.0942	7.72774
3	19.2861	18.7263	16.7158	8.61506	8.62966	9.67989	16.7686	16.2433	15.0906	10.6072	8.81522	9.01638
10	20.1606	20.7774	16.2371	10.2519	10.1041	10.7372	13.7157	19.6455	15.5716	10.8413	11.0405	8.9826
30	20.743	19.9481	17.7437	9.54477	9.08153	9.71958	12.101	19.2087	15.2275	9.90742	10.6643	10.3567
100	23.3072	17.4378	17.6478	8.97657	9.54033	9.40388	15.1892	19.0351	15.0614	8.95572	11.5948	10.9258
300	18.6094	16.8126	19.4098	9.54226	9.18474	10.6481	15.498	17.3786	18.0656	9.46751	9.90821	9.58035
1000	21.1386	19.628	16.3112	11.3347	9.12402	8.52028	15.349	16.7247	15.7106	9.76653	8.89312	9.79478
Figure 3C, 3I		steroid: Corticosterone
	MMTV-luc						TAT3-luc
fold activation value	MR-wt			MR-DBD-TRQG			MR-wt			MR-DBD-TRQG
conc. [nM]	I	II	III	I	II	III	I	II	III	I	II	III
0.001	1.03602	0.870166	0.923537	0.886035	0.916707	0.939753	0.871984	1	1	0.948651	1.02092	1
0.01	0.963497	1.12983	1.07604	1.11397	1.08329	1.05977	1.12777	1.06529	1.20209	1.05135	0.978804	1.05776
0.03	1.72334	1.87477	1.81504	1.40075	1.43729	1.42742	1.91704	2.15263	3.24579	1.50934	1.31304	1.52811
0.1	4.62344	4.83471	4.45066	2.15694	2.67603	3.00142	5.15263	5.20801	5.07465	2.94087	2.36875	3.28778
0.3	8.45581	9.85773	8.02349	4.72349	4.53414	4.35104	7.13934	9.48312	10.2904	4.99844	3.38913	4.61011
1	11.1258	11.1377	9.15848	5.60673	6.2678	5.22106	7.95913	11.4376	10.2531	7.77775	3.95842	6.97937
3	15.2887	14.0764	13.2567	8.82251	8.55738	6.91746	10.1484	16.9212	12.8343	8.89704	7.26168	8.82465
10	17.1643	17.918	15.1089	8.89351	9.63196	8.04032	11.033	13.407	14.3113	10.6291	7.61685	8.20371
30	18.3929	17.2233	15.3887	9.4652	10.0542	8.1129	14.0347	15.1558	15.3477	11.8893	8.06005	9.72512
100	19.9832	17.535	16.4314	10.5404	11.5579	8.92552	15.2016	15.6024	14.7615	13.8797	9.03804	10.2367
300	19.8766	20.5276	15.3507	11.029	11.4499	10.2211	15.7095	19.2625	16.9162	14.4193	9.23587	11.8654
1000	19.4726	19.7868	17.1875	12.0831	12.7017	10.9981	16.4094	17.891	17.376	14.0648	9.88342	11.6194
Figure 3D, 3J		steroid: 11-deoxycortisol
	MMTV-luc						TAT3-luc
fold activation value	MR-wt			MR-DBD-TRQG			MR-wt			MR-DBD-TRQG
conc. [nM]	I	II	III	I	II	III	I	II	III	I	II	III
0.0001	0.961837	1.02462	1.00397	0.968399	0.931937	1.01209	0.951919	0.956291	0.980443	0.981038	0.971455	1.04616
0.001	1.03746	0.974656	0.995231	1.0316	1.06741	0.987909	1.04762	1.0433	1.01956	1.01851	1.02808	0.953382
0.003	1.26996	1.25344	1.40938	1.10323	1.21924	1.30939	0.939436	1.27859	1.33116	1.0167	1.12728	1.19013
0.01	1.83675	1.99783	2.27027	1.78371	2.02225	1.89189	2.52242	2.72018	2.17905	1.50926	1.3767	1.38346
0.03	4.48481	5.13831	4.80366	2.65941	2.32461	3.59815	5.68239	5.00368	4.61712	2.56479	2.59523	2.63026
0.1	8.78445	11.4077	12.5564	5.26404	4.57003	4.97795	11.1461	9.70302	10.8492	5.107	6.18063	6.32907
0.3	14.3406	15.2527	16.8203	6.78441	6.62238	6.87269	13.2589	10.9632	13.3603	6.27675	6.98128	8.44059
1	15.2163	17.4555	17.2846	8.64466	7.95877	7.15078	18.9787	14.8991	13.6093	8.70474	7.39167	8.22349
3	14.1258	18.8074	17.8013	9.49228	8.42081	8.71337	16.5696	19.2684	18.1486	11.2095	10.0739	11.8286
10	15.7936	17.1839	16.655	9.14326	8.86191	9.88122	19.0264	14.0984	16.7549	11.1986	9.87646	10.6293
30	18.6947	18.118	18.5938	9.55688	8.80301	8.52632	19.6112	16.6932	18.9287	10.5752	11.036	10.1101
100	17.1456	17.7647	19.5676	9.5611	9.39791	9.17212	20.3255	18.4959	17.3433	9.7842	9.53533	8.99817
300	17.6813	17.7958	19.6932	11.118	8.72186	10.17	18.0287	16.377	20.4063	9.45372	10.4722	10.2043
1000	18.2636	19.2143	19.4785	9.80758	9.26767	10.2937	18.9256	17.5139	16.6523	9.8605	9.61628	10.2751
Figure 3E, 3K		steroid: Aldosterone
	MMTV-luc						TAT3-luc
fold activation value	MR-wt			MR-DBD-TRQG			MR-wt			MR-DBD-TRQG
conc. [nM]	I	II	III	I	II	III	I	II	III	I	II	III
0.0001	0.912515	1	1.01854	0.94176	1.04826	1.03509	1.09606	1.06129	1.02504	1.06437	1.11522	1.01193
0.001	1.12151	1.14046	1.22682	0.959108	1.04692	1.04211	1.19134	1.13421	1.04492	1.04341	1.08512	1.11695
0.01	2.66343	2.39175	2.60485	1.91574	1.82708	2.0807	4.24961	3.06129	2.93078	1.82635	2.21926	1.8576
0.03	6.95626	6.625	6.99715	3.73606	3.9933	3.35322	10.1559	7.99302	7.99264	3.61078	4.06621	4.19968
0.1	12.2904	14.7436	14.5078	6.19579	6.97989	7.54152	16.0157	14.1877	12.8041	7.4985	7.69218	7.02148
0.3	16.9271	16.6714	19.5435	7.18092	8.06032	8.1848	21.2094	18.5842	16.9116	9.27096	9.83749	8.77088
1	17.5687	15.8183	18.1027	8.17844	8.73592	8.43041	19.9858	17.1505	14.7717	10.9985	9.59329	7.30469
3	16.2187	20.2809	18.3224	8.74473	9.33244	8.63509	17.2024	18.4096	15.9926	10.3675	10.4918	10.5473
10	18.0656	21.3376	19.5991	10.4634	9.71314	8.80585	15.7992	18.8247	15.7135	10.8368	11.3285	9.3039
30	16.0377	18.0722	20.1726	10.5415	10.4035	9.66667	16.7031	18.9752	16.609	9.63174	11.7403	10.222
100	17.7861	17.7706	20.6191	9.32466	10.2172	9.43158	20.215	18.7192	16.3947	11.518	11.1556	10.5115
300	16.9575	20.174	21.4237	10.1772	9.72118	9.1614	20.1016	19.3235	16.6591	10.6018	11.0542	12.0318
1000	18.8518	20.5219	21.4308	9.74102	10.3727	8.87836	20.2496	18.9829	16.6001	11.8286	12.423	10.9364
Figure 3F, 3L		steroid: Progesterone
	MMTV-luc						TAT3-luc
fold activation value	MR-wt			MR-DBD-TRQG			MR-wt			MR-DBD-TRQG
conc. [nM]	I	II	III	I	II	III	I	II	III	I	II	III
0.001	1.08483	0.912989	0.921749	0.93932	0.948718	0.910336	0.9181	0.951389	0.908397	0.985075	0.958916	0.930041
0.01	0.913882	1.08575	1.0771	1.05947	1.05006	1.08966	1.0819	1.04861	1.09091	1.01493	1.04108	1.06914
0.03	1.38817	1.38714	1.21864	1.01214	1.31746	1.17061	1.51843	1.38889	1.39625	1.10116	1.26049	1.19259
0.1	2.51285	2.40984	2.80667	1.75607	1.73626	2.03113	2.79034	3.33642	2.41707	1.76036	1.70892	1.84774
0.3	4.89589	3.27617	4.06789	2.74636	2.71673	3.00747	4.62572	4.12191	4.42887	2.6791	2.58042	2.22798
1	6.61954	5.55864	5.90449	3.13471	3.42125	3.78954	8.47584	6.30478	5.26093	3.8126	3.33654	3.99177
3	6.6928	7.77554	6.73533	4.52427	3.98046	4.33126	7.72236	7.00154	8.85357	4.57297	4.02185	4.2642
10	7.81491	7.37705	7.62371	4.43932	4.9475	4.70735	6.49713	6.99923	7.89452	5.00249	4.4257	4.45761
30	8.01028	6.82472	8.24166	4.06796	4.66545	4.67621	7.43079	7.76466	7.56766	4.17828	4.66259	4.60082
100	8.5964	8.42749	7.59148	4.44417	4.18926	4.37609	7.51515	8.9591	7.54476	5.43781	4.98077	4.89712
300	9.56427	8.34805	7.34292	4.50728	4.94628	4.40847	8.905	8.72299	7.54545	4.81012	4.89248	5.00247
1000	8.62082	8.96847	7.83429	4.68689	5.19414	5.03861	8.99263	7.49537	8.47328	5.17413	4.48427	4.81317

## Sheet: Table 1
Table 1
GR						MR
Cortisol						Cortisol
	MMTV		TAT3				MMTV		TAT3
	GR-wt	GR-DBD-TRQG	GR-wt	GR-DBD-TRQG			MR-wt	MR-DBD-TRQG	MR-wt	MR-DBD-TRQG
	1000 nM	1000 nM	1000 nM	1000 nM			1000 nM	1000 nM	1000 nM	1000 nM
I	448.182	189.479	40.4766	38.9931		I	29.7205	11.8274	35.3543	23.7068
II	414.047	198.718	40.6151	44.0753		II	35.9425	16.3477	33.819	18.8247
III	396.728	186.003	39.2387	39.9899		III	30.534	16.4037	30.9506	22.4855
avg.	419.652	191.4	40.1102	41.0194		avg.	32.0657	14.8596	33.3747	21.6723
SD	26.1809	6.57156	0.757855	2.69299		SD	3.38197	2.62615	2.23524	2.54058
SE	15.1156	3.79409	0.437548	1.5548		SE	1.95258	1.51621	1.29051	1.4668
EC50 (nM)	2.523e-08	1.393e-08	2.048e-08	2.364e-08		EC50 (nM)	4.327e-10	4.952e-10	1.824e-09	7.011e-09
EC50 (nM) 95% Confidence Intervals	2.031e-008 to 3.135e-008	1.107e-008 to 1.753e-008	1.691e-008 to 2.481e-008	1.928e-008 to 2.898e-008		EC50 (nM) 95% Confidence Intervals	2.737e-010 to 6.841e-010	2.558e-010 to 9.585e-010	1.038e-009 to 3.205e-009	3.757e-009 to 1.308e-008
11-deoxycorticosterone						11-deoxycorticosterone
	MMTV		TAT3				MMTV		TAT3
	GR-wt	GR-DBD-TRQG	GR-wt	GR-DBD-TRQG			MR-wt	MR-DBD-TRQG	MR-wt	MR-DBD-TRQG
	1000 nM	1000 nM	1000 nM	1000 nM			1000 nM	1000 nM	1000 nM	1000 nM
I	242.575	116.421	14.2346	9.07429		I	21.1386	11.3347	15.349	9.76653
II	212.922	128.699	13.3912	9.17313		II	19.628	9.12402	16.7247	8.89312
III	229.854	125.311	13.2872	9.79822		III	16.3112	8.52028	15.7106	9.79478
avg.	228.45	123.477	13.6377	9.34854		avg.	19.0259	9.65968	15.9281	9.48481
SD	14.8767	6.34134	0.519568	0.392553		SD	2.46933	1.48171	0.71317	0.512616
SE	8.58905	3.66117	0.299973	0.226641		SE	1.42567	0.855467	0.411749	0.295959
EC50 (nM)	1.301e-08	8.689e-09	1.252e-08	1.554e-08		EC50 (nM)	2.749e-11	3.126e-11	2.854e-11	4.275e-11
EC50 (nM) 95% Confidence Intervals	1.122e-008 to 1.510e-008	7.183e-009 to 1.051e-008	1.039e-008 to 1.509e-008	1.318e-008 to 1.832e-008		EC50 (nM) 95% Confidence Intervals	2.015e-011 to 3.750e-011	2.359e-011 to 4.142e-011	1.982e-011 to 4.110e-011	2.912e-011 to 6.276e-011
Corticosterone						Corticosterone
	MMTV		TAT3				MMTV		TAT3
	GR-wt	GR-DBD-TRQG	GR-wt	GR-DBD-TRQG			MR-wt	MR-DBD-TRQG	MR-wt	MR-DBD-TRQG
	1000 nM	1000 nM	1000 nM	1000 nM			1000 nM	1000 nM	1000 nM	1000 nM
I	609.632	307.516	32.4605	27.7369		I	19.4726	12.0831	16.4094	14.0648
II	516.503	214.612	28.7291	27.548		II	19.7868	12.7017	17.891	9.88342
III	591.126	239.356	35.5474	31.4071		III	17.1875	10.9981	17.376	11.6194
avg.	572.42	253.828	32.2456	28.8973		avg.	18.8157	11.9276	17.2255	11.8559
SD	49.3018	48.1131	3.41423	2.17558		SD	1.41873	0.862375	0.752196	2.10071
SE	28.4644	27.7781	1.97121	1.25607		SE	0.819105	0.497892	0.43428	1.21285
EC50 (nM)	6.042e-09	3.788e-09	4.891e-09	4.37e-09		EC50 (nM)	5.684e-10	9.405e-10	3.751e-10	9.723e-10
EC50 (nM) 95% Confidence Intervals	4.478e-009 to 8.151e-009	2.324e-009 to 6.172e-009	3.768e-009 to 6.348e-009	3.228e-009 to 5.917e-009		EC50 (nM) 95% Confidence Intervals	3.952e-010 to 8.173e-010	6.185e-010 to 1.430e-009	2.228e-010 to 6.316e-010	5.120e-010 to 1.847e-009
11-deoxycortisol						11-deoxycortisol
	MMTV		TAT3				MMTV		TAT3
	GR-wt	GR-DBD-TRQG	GR-wt	GR-DBD-TRQG			MR-wt	MR-DBD-TRQG	MR-wt	MR-DBD-TRQG
	1000 nM	1000 nM	1000 nM	1000 nM			1000 nM	1000 nM	1000 nM	1000 nM
I	69.9062	29.1574	2.71041	1.96427		I	18.2636	9.80758	18.9256	9.8605
II	66.2363	33.2015	3.28023	2.13248		II	19.2143	9.26767	17.5139	9.61628
III	72.368	31.4287	3.22637	2.21091		III	19.4785	10.2937	16.6523	10.2751
avg.	69.5035	31.2625	3.07234	2.10255		avg.	18.9855	9.78967	17.6973	9.91731
SD	3.08564	2.02718	0.314593	0.126013		SD	0.638978	0.51327	1.14766	0.33308
SE	1.78149	1.17039	0.18163	0.0727535		SE	0.368914	0.296337	0.662602	0.192304
EC50 (nM)	4.22e-07	4.27e-07	4.552e-07	4.67e-07		EC50 (nM)	7.58e-11	1.289e-10	9.648e-11	1.16e-10
EC50 (nM) 95% Confidence Intervals	3.537e-007 to 5.033e-007	3.523e-007 to 5.176e-007	2.636e-007 to 7.861e-007	2.163e-007 to 1.008e-006		EC50 (nM) 95% Confidence Intervals	5.852e-011 to 9.820e-011	1.002e-010 to 1.658e-010	7.005e-011 to 1.329e-010	8.481e-011 to 1.586e-010
Aldosterone						Aldosterone
	MMTV		TAT3				MMTV		TAT3
	GR-wt	GR-DBD-TRQG	GR-wt	GR-DBD-TRQG			MR-wt	MR-DBD-TRQG	MR-wt	MR-DBD-TRQG
	1000 nM	1000 nM	1000 nM	1000 nM			1000 nM	1000 nM	1000 nM	1000 nM
I	489.888	157.317	43.653	38.5486		I	18.8518	9.74102	20.2496	11.8286
II	451.117	175.493	44.5979	36.8691		II	20.5219	10.3727	18.9829	12.423
III	477.381	191.829	42.9603	38.5693		III	21.4308	8.87836	16.6001	10.9364
avg.	472.795	174.88	43.737	37.9956		avg.	20.2682	9.66401	18.6109	11.7293
SD	19.7883	17.264	0.822061	0.975693		SD	1.30812	0.750116	1.85296	0.748298
SE	11.4248	9.96737	0.474617	0.563317		SE	0.755241	0.43308	1.0698	0.43203
EC50 (nM)	1.41e-08	7.03e-09	1.01e-08	1.077e-08		EC50 (nM)	4.978e-11	5.927e-11	3.24e-11	6.341e-11
EC50 (nM) 95% Confidence Intervals	1.204e-008 to 1.651e-008	5.635e-009 to 8.771e-009	9.302e-009 to 1.097e-008	9.278e-009 to 1.250e-008		EC50 (nM) 95% Confidence Intervals	3.606e-011 to 6.873e-011	4.577e-011 to 7.675e-011	2.203e-011 to 4.765e-011	4.592e-011 to 8.756e-011
						Progesterone
							MMTV		TAT3
							MR-wt	MR-DBD-TRQG	MR-wt	MR-DBD-TRQG
							1000 nM	1000 nM	1000 nM	1000 nM
						I	8.62082	4.68689	8.99263	5.17413
						II	8.96847	5.19414	7.49537	4.48427
						III	7.83429	5.03861	8.47328	4.81317
						avg.	8.47453	4.97321	8.32043	4.82385
						SD	0.581071	0.259869	0.760243	0.345056
						SE	0.335481	0.150035	0.438926	0.199218
						EC50 (nM)	4.036e-10	3.391e-10	2.731e-10	4.345e-10
						EC50 (nM) 95% Confidence Intervals	2.966e-010 to 5.494e-010	2.522e-010 to 4.561e-010	1.823e-010 to 4.093e-010	3.358e-010 to 5.621e-010
